# Supplementary material for: Harnessing Greenhouse Gases Absorption by Doped Fullerenes with Externally Oriented Electric Field
Source: Molecules. 2022 May 6;27(9):2968. doi: 10.3390/molecules27092968 (PMC9105219; doi:10.3390/molecules27092968)
Supplement: Supplementary file 1 [file molecules-27-02968-s001.zip]

Archive with 1 entries (1 files):
- molecules-1641131-supplementary.pdf
